# Supplementary material for: Comparative transcriptome analyses reveal insights into catkin bloom patterns in pecan protogynous and protandrous cultivars
Source: PLoS One. 2023 Feb 16;18(2):e0281805. doi: 10.1371/journal.pone.0281805 (PMC9934368; doi:10.1371/journal.pone.0281805)
Supplement: S1 Table — (XLSX) [file pone.0281805.s009.xlsx]

## Sheet: Sheet1
	Wichita 1									Wichita 2									Wichita 3
	Fruiting shoots in 2019				Non-Fruiting shoots in 2019					Fruiting shoots in 2019				Non-Fruiting shoots in 2019					Fruiting shoots in 2019				Non-Fruiting shoots in 2019
	Cluster	Individual	Total	F/NF in 2018	Cluster	Individual	Total	F/NF in 2018		Cluster	Individual	Total	F/NF in 2018	Cluster	Individual	Total	F/NF in 2018		Cluster	Individual	Total	F/NF in 2018	Cluster	Individual	Total	F/NF in 2018
1	9	3,3,3,3,3,2,2,2,1	22	F	2	3,1	4	?	1	2	3,3	6	?	6	1,2,3,3,3,3	15	F	1	5	3,3,3,3,1	13	?	4	3,3,3,1	10	?
2	7	3,3,3,3,3,3,4	22	?	2	3,2	5	F	2	0	0	0	F	1	3	3	F	2	0	0	0	F	1	3	3	F
3	5	all 3	15	?	5	3,3,3,4,4	17	F	3	0	0	0	F	6	ALL 3	15	F	3	0	0	0	F	12	3,3,3,3,3,3,3,3,3,3,1,2	33	F
4	0	0	0	?	3	3,3,3	9	F	4	7	3,3,3,3,3,3,2	20	F	1	3	3	F	4	0	0	0	F	1	3	3	F
5	0	0	0	nf	1	3	3	F	5	2	3,3	6	F	2	3,3	6	F	5	0	0	0	F	1	3	3	F
6	0	0	0	nf	4	3,3,4,2	12	F	6	0	0	0	F	1	2	2	F	6	1	3	3	F	5	3,3,3,3,5	17	F
7	0	0	0	nf	1	8	8	F	7	2	3,3	6	F	2	3,3	6	F	7	0	0	0	F	4	3,3,2,1	9	F
8	0	0	0	nf	2	2,3	5	F	8	0	0	0	F	3	3,3,1	7	F	8	0	0	0	F	2	3,1	4	F
9	0	0	0	nf	4	ALL 3	12	F	9	2	2,4	6	F	1	4	4	F	9	2	3,1	4	F	1	3	3	F
10	0	0	0	nf	1	3	3	F	10	0	0	0	F	1	3	3	F	10	1	3	3	F	2	3,3	6	F
11					10	3,3,3,3,3,3,3,3,3,4	31	F	11	2	2,1	3	NF	2	3,3	6	F	11	2	3,1	4	F	4	ALL 3	12	F
12					3	3,3,1	7	F	12	0	0	0	NF	3	3,3,1	7	F	12	2	2,3	5	F	1	1	1	F
13					2	3,2	5	F	13	0	0	0	NF	6	3,3,3,3,3,2	17	F	13	7	all 3	21	F	2	3,3	6	F
14					2	3,3	9	NF	14	2	3,3	6	NF	12	ALL 3	36	F	14	7	3,3,3,3,3,2,1	18	F	1	3	3	F
15					1	3	3		15	1	3	3	NF	1	3	3	F	15	1	1	1	NF	2	3,2	5	F
16					1	3	3		16	0	0	0	NF	5	3,3,3,3,1	13	F	16	2	3,3	6	NF	1	3	3	F
17					1	3	3		17	5	ALL 3	15	NF	3	3,3,3	9	F	17	0	0	0	NF	2	3,3	6	F
18					5	3,3,3,3,2	14		18	4	3,3,3,3	12	NF	13	ALL 3	39	F	18	1	3	3	NF	5	ALL 3	15	NF
19					2	3,2	5		19	4	3,3,3,1	10	NF	5	ALL 3	15	F	19	2	3,3	6	NF	4	ALL THREE	12	NF
20					1	1	1		20	2	3,3	6	NF	6	2,3,3,3,3,3	17	NF	20	2	3,3	6	NF	2	3,3	6	NF
TOTAL	21		59	F=1	53		159	F=12		35		99	F=9	80		226	F=19		35		93	F=13	57		160	F=16
				NF=6				NF=1					NF=10				NF=1					NF=6				NF=3

## Sheet: Sheet2
	Western 1									Western 2									Western 3
	Fruiting shoots in 2019				Non-Fruiting shoots in 2019					Fruiting shoots in 2019				Non-Fruiting shoots in 2019					Fruiting shoots in 2019				Non-Fruiting shoots in 2019
	Cluster	Individual	Total	F/NF in 2018	Cluster	Individual	Total	F/NF in 2018		Cluster	Individual	Total	F/NF in 2018	Cluster	Individual	Total	F/NF in 2018		Cluster	Individual	Total	F/NF in 2018	Cluster	Individual	Total	F/NF in 2018
1	12	ALL 3	36	?	12	ALL 3	36	?	1	9	ALL 3	27	F	13	12 OF 3 AND 1 OF 1	37	F	1	4	ALL 3	12	F	2	ALL 3	6	F
2	6	ALL 3	18	?	13	ALL 3	39	F	2	8	ALL 3	24	F	19	ALL 3	57	F	2	13	ALL 3	39	F	2	ALL 3	6	F
3	15	ALL 3	45	F	10	ALL 3	30	F	3	2	ALL 3	6	F	7	ALL 3	21	F	3	5	ALL 3	15	F	4	ALL 3	12	F
4	13	ALL 3	39	F	17	ALL 3	51	F	4	7	ALL 3	21	F	7	ALL 3	21	F	4	8	ALL 3	24	F	9	ALL 3	27	F
5	5	ALL 3	15	F	11	ALL 3	33	F	5	3	ALL 3	9	F	6	ALL 3	18	F	5	3	ALL 3	9	F	2	ALL 3	6	F
6	10	ALL 3	30	F	13	ALL 3	39	F	6	6	ALL 3	18	F	5	3,3,3,2,1	12	F	6	4	ALL 3	12	F	5	ALL 3	15	F
7	9	ALL 3	27	F	10	ALL 3	30	F	7	4	ALL 3	12	F	4	ALL 3	12	F	7	4	ALL 3	12	F	6	ALL 3	18	F
8	9	3,3,3,3,3,3,3,3,2	26	F	9	ALL 3	27	F	8	9	ALL 3	27	F	6	ALL 3	18	F	8	9	ALL 3	27	F	1	ALL 3	3	F
9	12	ALL 3	36	F	14	ALL 3	42	F	9	8	ALL 3	24	F	5	ALL 3	15	F	9	1	ALL 3	3	F	2	ALL 3	6	F
10	12	ALL 3	36	NF	4	3,3,3,1	10	F	10	9	ALL 3	27	F	4	ALL 3	12	F	10	2	ALL 3	6	F	3	ALL 3	9	F
11	14	ALL 3	42	NF	4	3,3,2,1	9	F	11	6	ALL 3	19	NF	6	ALL 3	18	F	11	5	ALL 3	15	F	7	ALL 3	21	F
12	13	ALL 3	39	NF	13	12 OF 3, 1 OF 2	38	F	12	9	ALL 3	27	NF	2	3,3	6	F	12	9	ALL 3	27	F	2	ALL 3	6	F
13	9	ALL 3	27	NF	4	ALL 3	12	F	13	10	ALL 3	30	NF	1	2	2	F	13	2	ALL 3	6	F	3	ALL 3	9	F
14	12	11 OF 3, 1 OF 1	34	NF	3	ALL 3	9	F	14	9	ALL 3	27	NF	4	ALL 3	12	F	14	2	ALL 3	6	F	3	ALL 3	9	NF
15	8	ALL 3	24	NF	5	ALL 3	15	F	15	10	ALL 3	30	NF	7	ALL 3	21	F	15	5	ALL 3	15	F	4	ALL 3	12	NF
16	15	14 OF 3,1 OF 1	43	NF	9	8 OF 3, 1 OF 2	26	NF	16	11	ALL 3	33	NF	2	3,3	6	F	16	4	ALL 3	12	NF	2	ALL 3	6	NF
17	7	ALL 3	21	NF	7	ALL 3	21	NF	17	4	ALL 3	12	NF	5	ALL 3	15	F	17	6	ALL 3	18	NF	6	ALL 3	18	NF
18	6	ALL 3	18	NF	4	ALL 3	12	NF	18	9	ALL 3	27	NF	10	ALL 3	30	F	18	4	ALL 3	12	NF	5	ALL 3	15	NF
19	4	ALL 3	12	NF	8	ALL 3	24	NF	19	11	ALL 3	33	NF	14	ALL 3	42	F	19	4	ALL 3	12	NF	2	ALL 3	6	NF
20	18	17 OF 3, 1 OF 1	52	NF	1	ALL 3	3	NF	20	5	ALL 3	15	NF	7	6 OF 3 AND 1 OF 1	19	F	20	3	ALL 3	9	NF	2	ALL 3	6	NF
	209		620	F=7	171		506	F=14		149		448	F=10	134		394	F=20		97		291	F=15	72		216	F=13
				NF=11				NF=5					NF=10									NF=5				NF=7
